# Supplementary material for: Successful Treatment of Bloodstream Infection due to a KPC-Producing Klebsiella Pneumoniae Resistant to Imipenem/Relebactam in a Hematological Patient
Source: Microorganisms. 2022 Apr 5;10(4):778. doi: 10.3390/microorganisms10040778 (PMC9025179; doi:10.3390/microorganisms10040778)
Supplement: Supplementary file 1 [file microorganisms-10-00778-s001.zip]

Archive with 1 entries (1 files):
- microorganisms-1653664-supplementary.xlsx
