# Supplementary material for: Successful Treatment of Bloodstream Infection due to a KPC-Producing Klebsiella Pneumoniae Resistant to Imipenem/Relebactam in a Hematological Patient
Source: Microorganisms. 2022 Apr 5;10(4):778. doi: 10.3390/microorganisms10040778 (PMC9025179; doi:10.3390/microorganisms10040778)
Supplement: Supplementary file 1 [file microorganisms-10-00778-s001.zip › microorganisms-1653664-supplementary.xlsx]

## Sheet: BAT17_VS_BAT16-reads
Table S1. Genome comparison between IMI-REL-susceptible and -resistant strains.
Seq id	position	ref	new	freq	score (cons/poly)	reads	annotation	genes	product
118kb	71.58	.	A	78.8%	104.9 / 23.5	33	intergenic (‑20/+142)	unknown/unknown	hypothetical protein/hypothetical protein
118kb	71.58	.	A	78.8%	103.3 / 23.5	33	intergenic (‑20/+142)	unknown/unknown	hypothetical protein/hypothetical protein
chr	5,084,062	G	A	65.1%	11.4 / 152.8	132	noncoding (1504/2904 nt)	unknown	LSU rRNA ## 23S rRNA, large subunit ribosomal RNA
chr	3,298,908	.	G	64.7%	30.6 / 21.2	17	intergenic (+59/+278)	unknown/unknown	tRNA‑Ser‑GGA/Periplasmic thiol:disulfide interchange protein DsbA
chr	180.17	C	G	61.5%	5.2 / 32.4	26	intergenic (+14/‑231)	unknown/unknown	Selenocysteine‑specific translation elongation factor/Electron transport protein HydN
118kb	91.794	A	G	50.0%	36.2 / 59.9	36	Y28Y (TAT→TAC)	unknown	hypothetical plasmid protein
118kb	91.939	T	C	48.0%	52.7 / 79.0	50	N169D (AAC→GAC)	unknown	hypothetical plasmid protein
chr	1,349,722	G	C	47.1%	42.1 / 13.8	34	V372L (GTG→CTG)	unknown	Inosine‑5'‑monophosphate dehydrogenase (EC 1.1.1.205) / CBS domain
chr	34.421	C	G	46.2%	50.6 / 19.2	40	P407A (CCG→GCG)	unknown	Acetolactate synthase large subunit (EC 2.2.1.6)
118kb	68.568	C	T	45.9%	67.6 / 93.1	62	S174S (TCG→TCA)	unknown	IncF plasmid conjugative transfer pilus assembly protein TraC
228kb	207.585	T	C	44.4%	54.9 / 80.2	54	E744E (GAA→GAG)	unknown	IncF plasmid conjugative transfer DNA‑nicking and unwinding protein TraI
chr	180.203	A	G	42.9%	27.9 / 11.8	28	intergenic (+47/‑198)	unknown/unknown	Selenocysteine‑specific translation elongation factor/Electron transport protein HydN
chr	4,859,682	C	G	42.4%	33.2 / 40.2	33	intergenic (‑139/+44)	unknown/unknown	Inner membrane transporter YjeM/Translation elongation factor P Lys34‑‑(R)‑beta‑lysine ligase
chr	3,495,304	A	G	40.7%	61.5 / 117.4	86	G951G (GGT→GGC)	unknown	hypothetical protein
chr	3,495,355	T	A	40.0%	115.9 / 132.1	90	A934A (GCA→GCT)	unknown	hypothetical protein
chr	3,187,117	G	C	38.7%	44.5 / 12.4	31	P89P (CCG→CCC)	unknown	FIG016027: protein of unknown function YeaO
chr	3,495,375	C	A	37.6%	171.7 / 130.4	85	A928S (GCG→TCG)	unknown	hypothetical protein
chr	3,495,385	T	G	37.4%	152.1 / 131.6	83	I924I (ATA→ATC)	unknown	hypothetical protein
228kb	219.435	A	C	36.2%	87.0 / 70.0	47	V222V (GTT→GTG)	unknown	IncF plasmid conjugative transfer pilus assembly protein TraF
chr	3,295,888	T	A	36.1%	49.6 / 36.1	36	intergenic (+124/+152)	unknown/unknown	tRNA‑Ser‑GGA/Transcriptional regulator STM0952, LysR family

## Sheet: BAT15_VS_BAT16-reads
seq id	position	ref	new	freq	score (cons/poly)	reads	annotation	genes	product
chr	180.17	C	G	61.5%	5.4 / 32.6	26	intergenic (+14/‑231)	unknown/unknown	Selenocysteine‑specific translation elongation factor/Electron transport protein HydN
118kb	96.806	G	T	52.9%	1.8 / 71.4	34	intergenic (‑476/+344)	unknown/unknown	UPF0380 proteins YafZ and homologs/hypothetical protein
118kb	96.695	A	G	50.0%	‑5.1 / 12.6	10	intergenic (‑365/+455)	unknown/unknown	UPF0380 proteins YafZ and homologs/hypothetical protein
118kb	96.696	C	A	50.0%	‑3.8 / 19.5	10	intergenic (‑366/+454)	unknown/unknown	UPF0380 proteins YafZ and homologs/hypothetical protein
118kb	96.844	T	.	47.4%	69.2 / 80.8	38	intergenic (‑514/+306)	unknown/unknown	UPF0380 proteins YafZ and homologs/hypothetical protein
chr	1,349,691	G	C	47.1%	42.4 / 13.9	34	V372L (GTG→CTG)	unknown	Inosine‑5'‑monophosphate dehydrogenase (EC 1.1.1.205) / CBS domain
chr	34.421	C	G	46.2%	50.9 / 19.2	40	P407A (CCG→GCG)	unknown	Acetolactate synthase large subunit (EC 2.2.1.6)
chr	180.203	A	G	42.9%	28.2 / 11.8	28	intergenic (+47/‑198)	unknown/unknown	Selenocysteine‑specific translation elongation factor/Electron transport protein HydN
chr	4,859,621	C	G	42.4%	33.4 / 40.3	33	intergenic (‑139/+44)	unknown/unknown	Inner membrane transporter YjeM/Translation elongation factor P Lys34‑‑(R)‑beta‑lysine ligase
chr	3,186,984	G	C	38.7%	44.8 / 12.4	31	P89P (CCG→CCC)	unknown	FIG016027: protein of unknown function YeaO
chr	4,659,230	C	G	36.8%	77.0 / 10.0	38	R157R (CGC→CGG)	unknown	HlyD‑like membrane fusion protein YhiI
chr	3,295,755	T	A	36.1%	49.8 / 36.4	36	intergenic (+124/+152)	unknown/unknown	tRNA‑Ser‑GGA/Transcriptional regulator STM0952, LysR family
chr	3,295,758	G	A	35.3%	45.4 / 34.5	35	intergenic (+127/+149)	unknown/unknown	tRNA‑Ser‑GGA/Transcriptional regulator STM0952, LysR family
chr	3,295,752	G	C	34.3%	62.7 / 40.9	36	intergenic (+121/+155)	unknown/unknown	tRNA‑Ser‑GGA/Transcriptional regulator STM0952, LysR family
chr	3,295,757	C	T	34.3%	49.2 / 29.3	36	intergenic (+126/+150)	unknown/unknown	tRNA‑Ser‑GGA/Transcriptional regulator STM0952, LysR family
chr	1,982,722	C	G	33.3%	65.4 / 10.2	40	G126A (GGC→GCC)	unknown	L‑serine dehydratase, beta subunit (EC 4.3.1.17) / L‑serine dehydratase, alpha subunit (EC 4.3.1.17)
chr	4,859,625	C	T	32.4%	58.0 / 10.4	34	intergenic (‑143/+40)	unknown/unknown	Inner membrane transporter YjeM/Translation elongation factor P Lys34‑‑(R)‑beta‑lysine ligase
chr	1,743,667	G	C	30.6%	127.4 / 11.4	49	T438S (ACC→AGC)	unknown	Uncharacterized chaperone protein YegD
chr	3,295,750	.	C	30.6%	97.1 / 59.5	36	intergenic (+119/+157)	unknown/unknown	tRNA‑Ser‑GGA/Transcriptional regulator STM0952, LysR family
chr	3,295,753	C	G	30.6%	76.5 / 35.9	36	intergenic (+122/+154)	unknown/unknown	tRNA‑Ser‑GGA/Transcriptional regulator STM0952, LysR family
